# Supplementary material for: The Value of Cytology in the Evaluation of Malignant Pericardial Effusions: A Systematic Review
Source: Diagnostics (Basel). 2022 Feb 1;12(2):367. doi: 10.3390/diagnostics12020367 (PMC8871495; doi:10.3390/diagnostics12020367)
Supplement: Supplementary file 1 [file diagnostics-12-00367-s001.zip]

Archive with 1 entries (1 files):
- Pericardial SR Supplemental File.pdf
